# Supplementary material for: Knowledge, Attitudes and Practices of Animal Bite Victims Attending an Anti-rabies Health Center in Jimma Town, Ethiopia
Source: PLoS Negl Trop Dis. 2015 Jun 26;9(6):e0003867. doi: 10.1371/journal.pntd.0003867 (PMC4482645; doi:10.1371/journal.pntd.0003867)
Supplement: S1 Dataset — (XLSX) [file pntd.0003867.s002.xlsx]

## Sheet: data
PID	101	102	103	104	105	106	107	108	109	110	111	112	113	114	201	202	203	204	205	206	207	208	209	210	211	212	213	214	215	216	217	218	219	220	221	222	223	224	225	226	227	228	301	302	303	304	305	306	401
1	1	16	1	1	2	1	1	0	1	2	1	3	1	4	1	1	3	1	1	1	0	1	0	0	1	1	1	0	0	0	1	1	1	1	0	1	2	1	1	0	1	0	2	2	2	2	3	3	99
2	3	32	1	2	3	1	1	0	0	1	1	3	1	3	1	1	2	1	1	1	0	1	0	0	1	0	0	0	0	0	1	1	1	0	0	0	1	2	0	0	1	1	1	2	2	2	3	3	99
3	3	37	1	3	2	1	1	0	0	1	1	3	1	3	1	1	2	1	1	0	0	1	0	0	1	0	0	1	0	0	1	0	1	1	1	1	1	1	1	1	0	1	1	3	2	2	3	3	99
4	1	28	2	1	4	1	1	1	0	2	1	3	1	4	1	1	2	1	1	1	0	1	1	0	1	0	0	0	0	0	1	0	1	0	0	0	1	1	0	1	1	1	1	2	3	2	4	2	99
5	1	21	1	2	3	1	1	1	1	1	1	2	1	4	1	3	3	1	1	1	0	1	0	0	1	0	0	0	1	0	1	1	1	1	0	1	2	1	0	1	1	1	1	2	2	2	3	1	3
6	1	26	1	1	3	1	2	0	1	1	1	3	1	4	1	1	3	1	1	1	0	0	0	0	1	0	0	0	1	0	1	1	1	0	0	0	89	1	0	1	1	1	1	3	2	2	3	3	2
7	1	25	1	3	3	1	1	0	0	2	1	3	2	4	2	3	2	1	1	1	0	1	1	0	0	0	0	1	1	1	1	1	1	1	0	1	2	1	0	1	1	1	2	2	1	3	4	3	1
8	1	25	2	2	1	2	2	0	1	1	1	2	4	3	1	1	3	1	1	1	0	1	0	1	0	1	1	1	0	1	1	1	1	1	1	1	1	1	0	0	0	1	1	2	2	3	4	2	2
9	1	28	1	3	2	1	1	0	1	3	2	99	2	3	1	1	1	1	1	1	1	1	0	0	1	0	1	0	1	0	1	1	1	1	0	1	2	2	0	1	1	1	2	2	1	2	4	3	3
10	3	25	1	1	3	1	1	0	1	3	1	2	1	4	1	1	3	1	0	0	0	1	0	0	1	0	1	1	0	0	1	1	1	0	1	1	1	1	0	1	0	1	2	3	2	2	3	2	1
11	1	22	1	1	2	1	1	1	0	2	1	1	1	3	2	3	3	2	1	1	0	1	1	0	1	0	1	1	1	0	1	1	1	0	0	0	2	2	1	0	1	0	2	2	2	2	3	2	2
12	3	20	2	1	3	1	1	1	0	3	1	1	1	4	1	1	3	1	1	0	0	1	0	1	1	1	1	0	0	0	1	1	1	1	1	1	2	2	0	0	1	1	2	2	2	3	3	3	2
13	1	35	1	1	3	1	1	1	0	2	1	1	1	4	1	3	1	1	1	1	0	1	0	0	1	0	1	1	0	0	1	1	1	1	1	1	89	2	1	0	1	1	2	2	3	2	3	3	2
14	1	30	2	1	2	1	1	0	1	2	1	2	1	4	1	1	2	1	1	1	1	1	0	1	0	1	0	1	1	0	1	1	1	0	0	0	2	1	1	0	0	1	2	2	3	2	2	2	2
15	2	24	1	1	1	1	1	0	0	1	1	2	1	4	1	1	2	1	1	1	0	1	0	1	1	0	0	0	1	0	1	1	1	1	1	1	1	1	0	0	1	1	2	2	2	2	3	3	2
16	1	42	1	1	2	1	1	0	1	2	1	2	1	4	1	1	2	1	1	1	1	1	0	1	1	1	0	1	1	1	1	1	1	1	1	1	2	2	1	0	1	1	2	3	1	2	3	3	3
17	1	22	1	1	1	1	1	0	0	2	1	1	1	4	1	1	2	2	1	1	0	1	1	1	1	0	0	0	0	0	1	0	1	0	0	1	2	2	1	0	1	0	2	2	1	2	3	3	2
18	1	18	1	1	2	3	1	1	1	3	1	2	1	3	1	3	1	1	1	1	0	1	0	0	0	0	1	1	1	0	1	1	1	1	0	1	2	2	1	1	1	0	2	2	1	2	3	3	2
19	1	15	2	1	2	3	1	1	0	1	1	2	1	4	1	3	3	1	1	1	0	1	0	1	1	0	1	1	0	1	1	0	1	1	1	1	2	1	1	0	1	1	1	2	1	2	3	2	1
20	1	35	1	1	1	1	1	1	0	1	4	99	1	4	1	1	3	1	1	1	0	1	0	1	0	0	1	1	0	1	1	1	1	1	0	1	2	1	1	0	1	0	2	2	2	2	3	2	1
21	1	18	1	1	2	3	1	1	1	1	4	99	1	4	1	3	3	1	1	1	0	1	0	0	0	1	1	1	0	1	1	1	1	0	0	1	2	1	0	1	0	1	2	2	1	2	2	2	1
22	1	35	1	1	1	1	1	1	1	2	4	99	1	3	1	1	3	1	1	1	0	1	1	0	0	1	1	0	0	1	1	0	1	1	1	1	2	1	0	1	0	1	2	2	2	2	3	3	99
23	1	35	1	1	1	1	1	1	0	2	4	99	1	4	1	1	3	1	1	1	0	1	0	1	1	1	1	0	0	1	1	1	1	1	1	1	2	1	0	1	0	1	2	3	2	2	3	3	2
24	1	23	2	2	1	1	1	1	1	1	1	1	1	2	1	1	3	1	1	1	0	0	0	1	1	0	1	1	1	1	1	1	1	1	1	1	2	2	1	1	0	1	2	2	2	3	3	2	2
25	1	30	2	2	1	2	2	0	1	1	1	2	1	3	1	1	3	1	1	1	0	1	1	1	1	0	1	1	1	0	1	1	1	1	0	0	2	2	0	1	1	0	1	2	2	2	3	3	2
26	1	37	2	2	1	2	2	1	0	1	1	1	1	4	1	1	1	1	1	1	0	1	0	1	1	0	0	1	1	0	1	1	0	0	0	1	89	1	1	1	0	0	2	2	2	2	4	4	2
27	1	22	1	2	2	2	2	1	0	1	1	1	1	3	1	1	1	1	1	1	0	1	0	1	1	1	1	1	1	0	1	1	1	1	0	0	1	1	1	0	1	1	2	2	2	2	3	3	2
28	1	18	1	2	2	1	1	1	1	1	4	99	1	3	1	1	3	1	1	1	0	1	1	0	0	0	1	1	1	0	1	1	1	1	0	1	2	1	1	1	0	1	2	2	2	2	4	4	2
29	2	28	2	1	3	3	2	1	1	3	2	99	1	1	1	3	3	1	0	1	0	1	1	0	0	0	1	1	1	0	1	1	1	1	0	1	1	1	1	1	1	0	2	2	2	2	4	4	2
30	1	27	1	1	1	1	1	1	1	2	2	99	2	2	1	2	3	1	1	1	0	1	1	1	1	0	1	1	1	0	1	1	1	1	0	1	2	2	1	0	1	1	2	2	1	2	3	3	2
31	2	50	1	2	2	3	1	1	1	2	1	2	1	4	1	1	3	1	1	1	0	1	1	1	1	0	0	0	1	1	1	1	1	1	1	1	1	1	1	1	0	1	1	2	1	2	3	3	1
32	2	35	1	1	3	1	1	0	0	1	1	2	1	3	1	1	3	1	1	1	0	1	0	0	1	1	0	0	0	0	1	1	1	1	0	1	1	1	1	1	1	1	2	2	2	2	3	3	1
33	1	35	1	1	2	1	1	1	0	1	1	1	1	4	1	1	1	1	1	1	0	1	0	0	0	0	0	0	0	0	1	1	1	1	0	0	1	1	1	1	0	0	2	2	2	2	2	2	2
34	1	46	1	2	1	1	1	1	1	1	1	1	2	4	1	1	3	1	1	1	0	1	0	1	1	1	1	0	0	1	1	1	1	1	1	1	2	1	1	1	1	1	2	2	2	2	3	3	2
35	2	26	2	2	4	2	2	1	1	2	1	3	1	4	1	1	3	1	1	1	0	1	0	1	1	0	0	1	1	0	1	1	1	1	1	1	2	2	0	1	1	1	1	2	3	2	4	2	2
36	3	30	1	2	2	2	1	1	1	2	1	3	1	3	1	1	3	1	0	1	0	1	1	0	1	0	0	0	0	0	1	1	1	1	0	1	2	1	0	1	0	1	2	2	2	2	3	3	1
37	2	20	1	3	2	3	1	1	1	1	1	2	1	4	1	2	2	1	0	1	0	1	0	0	1	0	0	0	1	0	1	1	1	0	0	0	2	2	0	1	1	1	2	2	3	2	4	3	1
38	1	23	2	3	1	2	1	0	0	3	4	99	1	4	1	1	3	1	1	1	0	1	0	0	0	0	1	1	0	0	1	1	1	0	0	1	89	1	1	0	0	1	2	2	2	2	2	3	3
39	1	22	1	2	1	2	1	0	1	3	1	3	1	3	1	1	2	1	1	1	0	1	1	1	1	0	0	1	0	0	1	1	1	1	0	1	2	2	0	0	1	1	2	2	1	3	3	3	1
40	2	30	2	1	1	1	1	1	0	2	1	1	1	4	1	1	3	1	1	1	0	1	1	1	1	0	1	1	1	0	1	1	1	1	1	1	1	2	1	0	1	1	2	2	2	2	3	3	2
41	1	16	1	2	2	3	1	1	1	2	1	1	2	3	1	3	1	1	0	1	0	1	0	1	1	0	0	1	0	0	0	0	1	1	0	0	2	1	0	1	1	0	2	2	2	2	4	4	2
42	1	40	1	2	4	2	1	1	0	1	1	1	1	2	1	1	1	2	1	1	0	1	0	1	1	0	1	1	1	0	1	1	1	1	0	1	1	1	0	0	1	1	2	2	2	3	3	3	1
43	1	72	1	2	1	1	1	1	0	2	1	2	1	4	2	1	3	1	1	1	0	1	1	0	1	0	1	0	1	1	1	1	1	1	0	0	2	2	0	1	1	0	2	2	2	3	3	3	1
44	1	16	1	2	2	3	1	1	1	3	1	2	1	4	1	2	3	1	1	1	0	1	0	1	1	0	0	1	1	1	1	1	1	1	0	0	2	2	0	0	1	1	1	2	1	2	3	3	1
45	1	16	1	2	2	2	1	1	0	1	1	1	1	4	1	1	3	1	1	1	0	1	0	0	1	0	0	1	1	0	1	1	1	1	0	0	1	1	0	1	0	1	2	2	2	2	3	3	2
46	3	26	2	2	3	2	1	1	0	1	1	1	1	4	2	1	3	1	1	1	0	1	0	0	0	0	0	1	0	1	1	1	1	1	1	1	89	1	0	0	0	0	1	2	2	4	3	3	2
47	1	34	1	3	2	1	1	1	1	2	1	3	2	4	1	2	3	1	1	0	0	1	0	0	1	0	0	1	0	0	1	1	1	1	0	0	89	1	1	0	0	0	2	2	2	2	3	4	1
48	1	26	1	2	4	2	2	1	0	2	2	99	4	3	1	1	3	1	1	1	0	1	1	0	1	0	1	0	1	0	1	1	1	1	0	0	2	1	0	1	0	1	1	2	2	2	3	3	1
49	1	15	1	1	3	2	1	1	1	1	1	1	1	4	1	1	3	2	1	1	0	1	1	1	1	0	0	1	1	1	1	1	1	1	1	1	2	1	1	0	0	1	1	2	3	2	4	3	2
50	2	50	1	2	1	1	1	0	1	1	1	3	1	4	1	1	3	1	1	1	0	1	0	1	1	0	0	1	1	0	1	1	1	0	0	1	89	1	1	0	0	0	1	2	2	2	4	3	2
51	2	32	1	1	2	2	1	0	1	1	1	2	1	4	1	1	2	1	1	1	0	1	0	0	1	0	0	0	0	0	1	1	1	1	1	1	1	1	0	1	0	1	2	2	2	2	3	3	1
52	2	45	1	1	2	1	1	1	0	1	1	2	1	4	1	2	2	1	1	1	1	1	0	0	1	1	1	0	0	0	1	1	1	1	1	1	1	1	1	0	1	1	2	2	1	2	2	2	2
53	1	37	1	3	4	2	2	1	0	1	1	3	1	4	1	1	3	2	1	1	0	0	0	0	1	0	0	0	0	0	0	0	1	1	1	0	1	1	0	1	0	0	1	2	2	2	3	3	1
54	1	25	2	1	1	1	1	1	0	1	1	1	1	4	1	1	3	1	1	1	0	1	0	0	1	0	0	0	0	0	1	1	1	1	0	0	2	1	1	0	0	0	1	2	2	3	3	2	2
55	1	17	1	3	2	1	1	0	1	2	1	2	1	4	1	4	3	1	1	1	0	1	0	0	0	0	0	0	0	0	1	1	1	1	0	0	1	1	0	0	1	0	2	2	3	3	3	2	1
56	2	35	1	1	1	1	1	0	1	1	1	2	2	4	1	1	1	1	1	1	0	1	0	0	1	0	0	0	0	0	1	1	1	1	0	0	2	1	0	1	1	0	2	2	2	2	3	2	1
57	1	35	1	3	2	2	2	0	1	1	1	2	1	4	1	1	3	1	1	1	0	0	0	0	1	1	0	0	0	0	1	1	1	1	0	0	2	1	0	0	1	1	2	2	2	3	3	3	1
58	1	18	1	1	2	3	2	1	0	1	1	2	1	4	1	1	2	2	1	1	0	1	1	0	1	1	1	0	0	0	1	1	1	0	0	0	1	1	1	0	1	0	2	2	2	2	2	2	1
59	1	56	2	2	1	2	2	0	0	2	1	2	2	4	1	1	3	1	1	1	0	0	0	0	1	0	0	0	0	0	1	1	1	0	0	0	2	2	0	0	0	1	2	2	2	2	3	3	1
60	1	26	2	2	4	2	2	1	0	1	1	3	1	4	1	2	1	1	1	1	0	0	0	0	1	1	1	0	0	0	1	1	1	1	0	0	1	1	0	1	0	0	2	2	2	2	3	3	1
61	2	26	1	1	2	1	1	0	0	1	1	2	1	4	1	1	2	1	1	0	0	1	1	0	0	0	0	1	0	0	1	1	1	1	0	1	1	2	1	0	1	0	2	2	1	2	3	2	1
62	1	46	1	1	1	1	1	0	1	2	1	3	1	4	1	1	2	1	1	1	0	1	0	0	1	1	0	0	0	0	1	1	1	1	1	1	2	1	0	1	0	1	2	2	1	2	3	3	2
63	1	26	1	2	4	2	1	1	0	1	2	99	1	4	1	1	3	1	1	1	0	1	0	0	1	1	0	0	0	0	1	1	1	1	0	1	2	1	1	0	0	1	2	2	2	3	3	4	2
64	1	20	2	2	3	2	1	1	0	1	1	1	1	4	1	1	3	2	1	1	1	1	1	0	1	0	1	0	0	0	1	1	1	1	1	1	1	1	0	0	1	1	2	2	2	2	3	2	99
65	1	18	1	3	2	1	1	0	1	1	1	3	2	4	1	2	3	1	1	1	0	0	0	0	0	1	1	0	0	0	1	1	1	1	1	1	1	1	1	0	1	1	2	1	2	2	3	3	2
66	2	28	1	2	2	1	1	1	1	2	1	1	1	4	1	1	2	1	1	1	0	1	1	0	1	0	0	0	1	1	1	1	1	1	0	0	2	1	0	1	1	0	1	2	2	2	4	2	2
67	2	36	1	1	2	3	1	1	0	1	1	3	1	4	1	1	3	1	1	1	0	1	0	0	1	0	0	1	0	0	1	1	1	1	1	1	89	2	0	0	1	1	2	4	2	2	3	3	2
68	2	35	2	2	1	1	1	0	0	3	1	3	1	3	2	1	2	1	1	1	0	1	0	0	1	1	0	1	0	0	1	0	1	1	0	1	2	2	0	0	1	1	2	2	1	3	3	3	3
69	2	58	1	1	1	1	1	0	1	1	1	2	1	1	1	1	2	1	1	1	0	1	0	1	1	0	1	0	0	0	1	1	1	1	1	1	2	1	0	0	1	1	2	2	2	2	3	3	2
70	2	26	1	1	2	1	2	0	0	1	1	2	2	3	1	1	3	1	1	1	0	0	0	1	0	0	0	0	0	0	1	1	1	1	0	1	1	1	1	1	1	0	2	2	2	2	3	3	1
71	1	42	1	1	1	1	2	0	0	2	1	2	1	4	1	1	2	1	1	1	0	1	0	1	1	0	1	0	0	0	1	1	1	1	0	1	1	2	0	0	1	1	1	2	2	2	4	2	2
72	1	42	1	1	2	1	1	1	0	2	1	3	1	3	1	2	3	1	1	1	0	1	0	0	1	0	0	0	1	1	1	1	1	1	1	1	2	1	0	0	1	1	2	2	2	2	3	4	2
73	1	16	1	1	3	3	1	1	1	2	1	1	2	4	1	3	1	1	1	1	0	1	1	0	1	0	1	1	1	0	1	1	1	1	0	1	2	1	0	1	1	1	1	2	2	3	3	3	2
74	1	15	1	3	2	3	2	1	0	1	1	3	2	4	1	2	3	1	1	1	0	1	0	0	1	1	0	0	1	0	1	1	1	1	1	1	2	1	0	1	1	1	1	2	2	2	3	3	2
75	1	17	2	2	2	1	1	0	1	1	1	2	1	4	1	1	3	1	1	1	0	1	0	1	1	0	0	0	1	0	1	1	1	1	1	1	2	1	1	1	1	1	2	1	3	2	3	2	1
76	1	15	1	3	2	2	1	1	1	2	1	1	1	2	1	1	1	1	1	1	0	1	0	0	1	0	1	1	1	0	1	0	1	0	0	1	2	1	0	1	1	0	2	2	2	2	2	2	2
77	1	58	1	3	1	1	2	0	1	1	1	2	1	3	1	2	3	1	1	1	0	1	0	0	1	0	1	1	1	0	1	1	1	1	1	1	2	1	0	1	1	1	2	2	2	2	3	3	2
78	2	26	1	3	1	1	2	0	1	1	1	2	1	2	1	2	3	1	1	1	0	1	1	0	1	0	1	1	1	1	1	1	1	1	1	1	2	1	1	0	1	1	2	2	2	2	3	4	1
79	1	28	2	2	2	1	1	0	1	2	2	99	1	4	1	1	3	1	1	1	0	1	0	0	1	0	1	0	1	0	1	1	1	1	0	1	2	1	1	0	1	1	2	2	3	3	3	3	2
80	1	15	1	1	2	1	1	1	0	3	1	2	1	4	2	2	3	1	1	1	0	1	0	1	1	1	1	0	0	0	1	1	1	1	0	1	2	1	0	0	1	1	2	2	2	2	3	3	2
81	1	18	2	1	2	1	1	0	0	1	1	2	2	4	1	2	3	1	1	1	0	1	0	0	1	0	1	1	0	0	1	1	1	1	0	1	2	1	1	0	1	0	1	2	2	2	4	4	2
82	2	22	1	2	2	3	1	1	1	2	1	1	1	3	1	2	2	1	1	1	0	1	0	0	1	0	0	1	1	0	1	1	1	1	0	0	2	1	1	0	1	0	1	2	2	3	3	3	1
83	2	45	1	1	1	1	1	1	0	1	1	1	1	4	1	2	3	2	0	1	0	1	0	0	1	0	0	1	0	1	0	1	0	0	0	0	2	1	0	1	1	0	1	2	2	2	4	3	1
84	1	25	1	1	3	3	1	1	0	1	1	3	1	4	1	1	1	2	0	1	1	1	0	0	1	0	0	1	0	1	1	1	1	0	0	0	1	1	1	1	0	1	2	2	2	2	4	3	1
85	1	15	2	1	2	2	1	1	1	2	1	2	2	4	1	4	3	1	1	1	1	0	1	0	1	1	1	0	0	0	1	1	1	0	0	0	2	1	1	1	1	0	2	2	2	2	4	3	3
86	2	45	1	1	1	1	1	1	1	1	1	1	1	4	1	1	3	1	1	1	0	1	0	0	1	0	0	1	1	1	1	1	1	1	1	1	2	1	0	1	1	0	2	2	1	2	3	2	3
87	3	21	1	2	1	1	1	0	1	2	1	3	2	3	1	1	3	1	1	1	0	1	0	1	1	0	0	0	0	0	1	1	1	1	0	1	89	1	1	0	0	0	2	2	1	3	3	3	3
88	3	41	2	2	2	3	1	1	1	3	6	99	4	1	1	1	2	2	1	1	0	1	1	1	0	1	1	0	0	0	1	1	0	0	0	0	2	2	1	0	0	1	1	2	1	3	3	3	2
89	1	15	1	1	2	3	1	0	0	3	1	3	1	4	2	1	2	1	1	1	0	1	1	0	1	1	0	1	0	1	1	1	1	1	0	1	1	1	1	0	0	0	1	2	1	3	4	3	2
90	1	20	1	2	2	3	1	0	1	3	6	99	4	1	1	1	2	1	1	0	1	1	1	1	0	1	1	0	1	0	1	1	1	0	0	0	1	1	1	0	0	0	2	1	2	2	4	3	2
91	2	36	1	1	3	1	1	0	0	2	1	3	1	4	1	1	3	1	1	1	0	1	0	0	1	1	0	0	0	0	1	1	1	1	0	0	89	1	1	0	0	0	1	2	2	2	4	2	2
92	2	40	2	1	1	2	2	0	0	3	1	2	1	2	2	1	3	1	1	1	0	0	1	0	1	0	1	0	0	0	1	1	1	0	0	1	2	1	1	0	0	0	2	2	1	2	4	4	2
93	1	15	1	1	1	1	1	0	1	1	1	3	1	4	1	1	2	1	1	1	0	1	0	0	1	0	0	1	1	0	1	1	1	1	0	0	2	1	1	0	0	0	1	2	2	2	3	3	1
94	1	18	1	1	1	1	1	0	1	1	4	99	2	1	1	3	2	1	1	0	0	0	1	0	0	1	1	1	0	0	1	1	1	1	1	1	1	1	1	0	1	1	1	2	1	2	4	3	1
95	1	16	1	2	2	1	1	0	0	2	1	3	1	4	1	2	3	1	1	1	0	1	0	0	0	1	0	0	0	0	1	1	1	1	0	0	2	1	1	1	1	1	1	2	2	3	4	3	2
96	1	16	1	1	3	1	1	1	0	2	1	3	2	3	1	1	1	1	1	1	0	1	0	0	1	1	0	0	1	0	1	1	1	1	0	1	2	1	1	0	0	0	2	2	1	2	3	2	1
97	1	15	2	1	1	2	1	0	0	2	1	3	1	4	1	3	2	2	1	1	0	1	0	0	1	0	0	1	0	0	1	0	1	1	0	0	1	1	1	0	1	0	1	2	2	2	2	3	1
98	1	30	2	1	1	1	1	0	0	1	1	2	2	4	1	1	3	1	1	1	0	1	1	0	1	0	1	1	0	0	1	1	1	1	0	0	1	1	0	1	1	0	2	2	2	2	4	3	1
99	1	18	1	1	2	3	1	0	1	2	4	99	1	4	1	4	1	1	1	1	0	1	0	0	1	0	1	1	0	0	1	1	1	1	0	1	2	1	1	0	0	1	2	2	3	3	3	2	1
100	2	40	1	1	1	1	1	0	1	2	2	99	1	3	1	1	3	1	1	1	0	1	0	0	1	0	1	1	0	0	1	1	1	1	0	0	2	1	1	0	0	1	2	2	2	4	3	3	99
101	2	40	1	1	1	1	1	0	0	2	1	2	2	4	1	3	2	1	1	1	0	0	0	0	1	1	1	1	0	0	1	1	1	1	0	0	2	1	1	0	1	0	2	2	2	2	1	1	99
102	1	40	1	1	1	1	1	0	0	2	2	99	3	2	1	1	2	1	1	1	0	1	1	0	1	1	1	0	0	0	1	1	1	0	0	0	2	1	1	0	0	1	2	2	1	3	3	3	1
103	1	16	2	2	2	3	1	0	0	1	1	3	1	4	2	1	3	1	1	1	0	1	1	0	1	1	1	0	0	0	1	1	1	1	1	1	2	1	1	0	1	0	2	2	2	2	3	3	1
104	1	25	1	2	3	2	1	0	0	1	1	3	2	4	1	1	2	1	1	1	0	1	1	1	1	1	1	1	1	0	1	1	1	0	0	0	1	1	0	0	1	1	2	2	2	2	4	3	99
105	2	50	2	1	2	1	1	1	1	1	1	1	1	2	1	4	3	1	1	1	0	1	1	0	1	1	1	0	0	1	0	0	1	1	1	1	1	1	1	0	1	0	2	2	1	2	4	4	99
106	1	15	1	2	2	3	1	1	1	3	1	1	2	4	1	2	3	1	1	1	0	1	1	1	0	1	1	0	0	0	1	1	1	0	0	0	2	2	1	1	0	0	2	2	2	2	3	3	1
107	2	32	1	1	3	1	1	0	0	3	2	99	2	4	1	2	3	1	1	1	0	1	1	1	0	1	1	1	0	1	1	1	1	1	1	1	1	1	1	0	1	0	1	1	2	3	4	2	1
108	1	18	2	2	2	3	1	1	1	1	2	99	2	4	1	4	1	1	1	1	0	1	1	1	0	1	1	1	0	1	1	1	1	1	0	0	2	1	1	0	1	0	2	2	3	3	1	2	1
109	2	32	2	1	2	2	2	1	1	1	1	1	2	4	1	2	3	1	1	1	0	1	0	1	0	1	1	0	1	1	1	1	1	1	1	1	1	1	1	0	0	0	1	1	2	2	3	3	2
110	1	55	1	1	1	1	1	0	1	2	3	99	3	1	1	1	1	1	1	1	0	1	0	1	1	1	1	0	0	1	1	1	1	1	1	1	1	2	1	0	1	0	1	2	3	2	3	2	1
111	1	32	1	2	1	1	1	1	1	3	3	99	1	4	1	4	3	1	1	1	0	1	1	1	0	1	1	1	0	1	1	1	1	1	0	0	2	2	0	1	1	0	2	2	2	3	3	2	1
112	1	18	1	2	3	3	1	1	0	2	1	3	1	4	1	3	2	2	1	1	0	1	0	0	1	1	1	0	0	0	1	1	1	0	0	0	2	1	1	1	0	1	2	2	2	3	2	3	1
113	1	15	2	3	2	3	1	1	1	2	1	2	2	3	1	3	3	1	1	0	1	0	0	0	0	1	0	0	0	1	1	1	1	0	0	1	2	1	1	1	0	1	2	2	2	3	2	3	2
114	2	40	1	2	2	1	1	1	1	1	1	3	1	4	1	1	3	1	1	1	0	1	1	0	1	1	1	1	0	1	1	1	1	1	1	1	2	1	1	1	0	0	1	2	3	2	3	3	1
115	1	18	1	2	2	1	1	1	1	2	1	2	1	4	1	1	3	1	1	1	0	1	1	0	1	1	1	1	0	1	1	1	1	0	0	0	89	1	1	1	1	0	2	2	1	2	3	2	1
116	1	50	1	1	1	1	1	0	0	2	6	99	4	3	1	1	1	1	1	1	1	1	1	1	1	1	1	0	1	1	1	1	1	1	1	1	2	1	1	1	1	0	1	2	2	2	4	4	3
117	1	43	1	1	2	1	1	0	1	2	1	2	1	1	1	1	1	1	1	1	0	1	0	0	1	1	1	0	1	1	1	1	1	1	1	1	2	1	1	1	0	0	2	2	2	2	3	2	99
118	2	32	1	1	3	1	1	1	1	1	1	3	1	2	1	4	3	1	1	1	0	1	1	0	1	0	1	1	0	0	1	1	1	1	1	0	1	2	1	0	1	0	1	2	2	2	2	3	2
119	1	16	1	2	2	3	1	1	1	1	1	1	1	3	1	2	1	1	1	1	0	1	0	0	1	0	1	0	0	0	1	1	1	1	1	1	1	1	0	0	1	1	1	2	2	2	2	3	2
120	1	60	1	1	1	2	1	0	0	1	1	3	2	3	1	1	1	1	1	1	0	1	0	0	1	0	1	1	1	0	1	1	1	1	1	1	1	1	1	0	0	1	2	2	3	3	3	2	3
121	3	27	1	2	1	1	1	0	0	1	1	3	1	4	2	4	3	1	1	1	0	1	1	0	1	0	1	1	1	0	1	1	1	1	1	1	1	1	0	1	0	1	1	2	3	2	4	3	99
122	1	57	1	1	2	1	1	0	1	1	1	3	1	3	2	1	2	1	1	1	0	1	0	1	0	0	1	0	1	0	1	1	1	0	1	0	2	1	0	0	1	0	2	2	2	2	4	3	1
123	2	52	1	1	2	1	1	0	0	1	1	2	1	4	1	1	2	1	1	1	0	1	1	0	0	0	0	0	1	0	1	0	1	1	1	1	2	1	1	0	1	0	2	2	3	2	4	2	2
124	1	16	1	3	2	3	1	0	0	2	1	3	1	3	1	2	3	1	1	1	0	0	0	1	1	0	1	0	1	1	1	1	1	1	1	1	1	1	1	0	0	0	2	2	1	2	3	3	2
125	2	28	1	2	2	1	1	0	0	1	1	2	1	3	1	1	3	1	1	1	0	1	0	0	1	1	1	0	0	0	1	1	1	1	1	1	1	1	1	0	0	0	1	2	3	3	4	3	2
126	1	60	2	1	1	2	2	0	0	1	1	3	1	4	1	2	2	1	1	1	0	1	1	0	1	1	1	0	0	0	1	1	1	1	1	1	1	1	1	1	0	1	1	2	4	2	4	2	2
127	1	15	1	1	2	3	2	0	1	1	1	3	1	4	1	3	3	1	1	1	0	0	0	1	0	1	1	0	0	0	1	1	1	1	1	0	2	1	1	1	0	0	1	2	2	2	3	3	2
128	1	45	2	1	2	2	2	0	0	1	1	3	1	4	1	2	3	1	1	1	0	0	0	0	0	0	0	0	1	0	1	1	1	1	1	1	1	1	1	1	1	0	2	2	2	2	4	4	2
129	1	53	1	1	2	1	1	0	0	1	1	2	1	3	1	1	3	1	1	1	0	1	0	0	1	1	1	0	0	0	1	1	1	0	0	0	2	1	1	0	0	0	2	2	3	2	4	4	2
130	1	15	2	2	2	3	2	1	0	1	1	2	1	4	1	1	1	1	1	1	1	1	0	0	0	1	1	0	0	0	1	1	1	0	0	1	89	1	1	0	0	1	2	2	2	2	3	4	99
131	2	40	1	1	2	3	1	0	1	1	1	3	2	4	1	1	3	1	1	1	0	1	1	0	1	1	1	1	0	0	1	1	1	1	0	0	2	1	1	1	1	0	2	2	2	3	4	3	2
132	2	36	1	1	2	1	1	0	1	2	1	3	2	2	2	4	1	1	1	1	0	1	1	0	1	1	1	0	0	0	1	1	1	1	0	1	2	2	1	1	1	0	1	2	2	2	4	3	2
133	1	20	1	1	2	1	1	0	0	1	1	3	1	4	1	1	1	1	1	1	0	1	1	1	1	0	1	1	1	1	1	1	1	1	1	1	1	2	0	0	1	0	1	2	3	4	3	2	2
134	1	16	2	2	2	3	1	0	0	1	1	2	1	4	1	1	3	1	1	1	0	0	0	0	1	0	1	1	0	0	1	1	1	1	0	0	2	1	1	0	1	0	2	2	2	2	4	4	2
135	2	40	1	1	2	1	1	0	0	1	1	3	2	4	1	1	2	1	1	1	0	1	1	0	1	0	1	1	0	0	1	1	1	1	1	1	1	1	1	1	1	0	1	2	2	2	3	4	2
136	1	25	2	1	4	2	1	1	0	2	1	1	2	4	1	4	3	2	1	1	1	1	1	0	1	0	1	0	1	0	1	1	1	1	1	1	89	1	0	1	1	0	1	2	4	2	4	3	2
137	2	30	1	1	2	3	1	0	1	1	1	3	1	4	1	1	2	1	1	1	1	1	0	0	1	0	1	1	1	1	1	1	1	1	1	1	1	1	1	0	1	1	1	1	3	2	4	1	99
138	1	15	1	2	2	3	1	1	1	1	1	1	1	4	1	3	1	1	1	1	0	0	1	0	1	1	1	0	0	0	1	0	1	1	0	0	2	1	1	0	1	1	2	2	3	2	3	3	99
139	1	19	1	2	3	2	1	0	0	2	3	99	1	3	1	4	3	1	1	1	0	0	0	1	0	1	0	1	1	0	1	1	1	1	0	1	2	1	1	1	0	1	1	2	2	1	3	3	99
140	2	30	2	2	2	2	1	1	0	2	3	99	2	3	2	1	2	1	1	1	0	0	0	0	1	0	0	0	1	1	1	1	1	1	1	1	2	1	1	0	0	0	1	2	2	2	3	2	99
141	3	62	2	1	2	3	2	0	0	1	1	2	1	4	1	4	2	1	1	1	1	1	1	0	0	1	1	0	1	0	1	1	1	0	1	1	2	1	1	0	0	0	1	2	1	2	1	2	99
142	1	17	1	3	2	3	2	0	0	1	1	3	1	2	2	1	1	1	1	1	1	1	0	0	1	0	1	0	1	1	1	1	1	1	1	1	2	1	1	0	0	0	1	2	3	3	3	2	99
143	1	47	1	2	2	3	2	1	0	1	1	1	1	3	1	1	3	1	1	1	1	1	0	0	1	0	0	1	0	0	1	1	1	1	1	1	1	1	1	0	1	0	1	2	3	3	4	3	1
144	1	18	1	3	4	2	1	1	0	2	1	3	1	4	1	2	2	1	1	1	1	1	1	0	1	0	1	1	1	1	1	1	1	1	1	1	2	1	1	1	1	0	1	2	2	2	3	4	1
145	1	19	1	2	2	3	1	1	1	2	1	1	1	3	1	3	2	1	1	1	1	1	0	0	0	0	1	1	1	1	1	1	1	1	1	1	2	1	1	0	0	0	1	2	2	2	3	2	99
146	1	26	2	2	2	3	1	1	0	2	1	1	1	3	1	2	1	1	1	1	1	0	0	0	0	1	1	1	0	0	1	1	1	1	1	1	2	1	1	0	0	0	2	1	3	2	2	1	2
147	1	32	1	2	2	3	1	0	1	2	3	99	2	3	1	1	1	1	1	1	1	1	0	0	1	1	0	0	1	1	1	1	1	1	1	1	89	1	1	0	0	0	2	4	1	2	2	3	1
148	1	15	1	2	2	1	1	0	0	1	1	2	1	4	1	1	3	1	1	1	0	1	1	0	1	0	1	1	1	0	1	1	1	0	0	1	89	1	1	0	1	1	2	2	2	2	4	1	1
149	1	15	1	2	2	3	2	1	1	2	1	1	2	2	1	1	2	1	1	1	1	1	0	0	1	0	1	1	1	0	1	1	1	0	0	1	2	2	1	0	0	0	1	2	2	2	1	2	1
150	1	28	1	2	2	3	2	0	0	2	1	3	1	4	1	4	3	1	1	1	1	1	1	0	0	0	1	1	0	0	1	1	1	0	0	1	1	1	1	1	0	1	1	2	3	2	3	2	2
151	2	30	2	2	4	2	2	1	0	1	1	2	1	4	2	1	1	1	1	1	0	1	0	0	0	0	1	1	0	0	1	1	1	0	0	1	2	1	1	1	0	1	1	2	4	2	4	2	99
152	1	45	2	2	2	2	2	1	1	3	1	1	1	2	1	1	1	1	1	1	0	1	1	1	1	0	1	1	1	1	1	1	1	1	1	1	2	1	1	0	1	1	1	1	2	2	3	3	2
153	1	15	1	2	2	1	1	1	1	2	1	2	1	4	1	2	2	1	1	1	0	1	1	0	1	1	1	1	1	0	1	1	1	1	0	0	2	2	1	0	0	1	2	2	2	3	3	2	2
154	2	35	1	3	1	1	1	0	1	1	1	2	1	3	1	1	3	1	1	1	0	1	1	1	1	0	1	1	0	0	1	1	1	1	0	1	2	1	1	1	1	1	2	2	1	3	3	3	1
155	1	36	1	2	1	1	1	1	1	1	1	2	1	3	1	1	2	1	1	1	1	1	0	0	1	1	1	1	0	1	1	1	1	1	1	1	2	1	0	1	1	0	1	2	2	2	3	2	99
156	1	15	2	3	2	3	1	0	1	1	1	2	2	4	1	1	3	1	1	1	0	1	0	0	1	1	1	0	0	0	1	1	1	1	0	0	2	1	1	0	0	0	1	2	2	2	3	2	99
157	2	38	2	2	1	1	1	1	1	2	1	2	1	4	1	1	3	1	1	1	0	1	1	0	1	1	0	1	1	0	1	1	1	0	0	0	2	2	1	1	1	1	2	2	2	2	3	1	2
158	1	23	1	2	1	1	1	0	1	1	1	2	1	4	1	1	3	1	1	1	0	1	0	0	1	1	1	1	0	0	1	1	1	1	1	1	2	1	1	0	1	0	1	2	2	2	3	3	2
159	1	16	2	1	2	1	1	1	1	2	1	3	1	3	1	3	3	1	1	1	0	1	0	0	1	1	1	1	1	1	1	1	1	1	0	1	2	1	1	0	1	0	1	1	2	3	3	3	1
160	1	15	1	2	2	3	1	0	0	2	1	2	1	4	1	3	1	1	1	1	0	1	1	1	1	1	1	1	0	1	1	1	1	0	0	0	2	1	1	0	1	0	2	2	2	2	3	3	2
161	1	18	2	2	2	1	2	1	1	2	1	1	1	4	1	1	3	1	1	1	0	1	1	1	1	1	1	0	0	1	1	1	1	1	1	1	2	1	1	0	1	1	2	3	3	3	3	3	99
162	2	28	1	2	1	2	2	1	0	1	1	1	1	1	1	2	1	1	1	1	0	1	1	1	1	1	1	0	1	0	0	1	1	1	1	1	1	1	0	0	1	1	2	2	2	2	3	2	2
163	1	50	2	2	2	2	2	1	0	1	1	1	1	4	1	1	3	1	1	1	0	1	1	1	1	1	1	1	1	0	0	1	1	1	1	1	2	1	1	0	1	1	2	2	3	2	3	2	2
164	1	46	1	2	1	2	2	1	1	1	1	1	1	4	1	1	3	1	1	1	0	1	1	1	1	1	1	0	1	0	1	1	1	1	1	1	2	1	1	0	1	1	2	2	2	2	3	3	2
165	1	15	1	2	2	1	1	1	1	1	1	1	2	4	1	2	1	1	1	1	0	0	1	1	1	1	1	0	0	0	1	1	1	1	0	1	1	1	0	1	1	0	1	1	2	2	3	3	1
166	1	25	1	2	3	1	2	1	1	1	1	1	1	4	1	2	1	1	1	1	0	1	1	1	1	1	1	0	0	1	1	1	1	1	0	1	2	1	1	1	1	0	2	2	2	2	3	3	2
167	1	15	1	2	2	3	1	0	1	1	1	2	1	4	1	1	3	1	1	1	0	1	1	1	1	1	1	0	0	1	1	1	1	1	0	1	2	1	1	0	1	1	2	2	3	2	3	3	1
168	1	29	1	2	2	1	1	0	1	1	1	2	1	4	1	2	3	1	1	1	0	1	1	1	1	1	1	0	0	1	1	1	1	1	0	1	2	1	0	1	1	1	2	2	2	2	3	3	1
169	3	32	1	2	1	2	1	0	0	1	1	3	1	4	1	1	3	1	1	1	0	1	1	1	1	1	1	0	0	1	1	1	1	0	0	0	89	1	1	1	1	1	2	2	2	2	3	3	2
170	2	35	1	2	1	1	1	0	1	1	1	2	1	4	1	1	2	1	1	1	0	1	1	1	1	1	1	1	1	1	1	1	1	1	1	1	1	1	1	0	1	1	2	2	2	2	3	2	2
171	1	20	2	2	4	3	1	0	1	2	3	99	1	3	1	1	3	1	1	1	0	1	1	0	1	1	1	0	0	1	1	1	1	1	1	1	1	1	1	0	1	1	2	2	2	2	3	3	2
172	1	22	1	2	3	1	1	1	1	1	3	99	1	3	1	2	1	1	1	1	0	1	1	1	1	1	1	1	0	0	1	1	1	1	1	1	2	3	1	1	1	1	2	2	3	2	3	3	1
173	1	25	1	2	2	1	1	0	1	1	3	99	1	3	1	1	3	1	1	1	0	1	1	0	1	0	1	1	1	1	1	1	1	1	1	1	2	1	0	0	1	1	2	2	2	2	3	3	2
174	1	20	1	2	1	1	1	0	1	3	3	99	1	3	1	1	3	1	1	1	1	1	1	1	1	1	1	1	0	0	1	1	1	1	1	1	2	1	1	1	1	1	2	2	2	2	3	3	2
175	1	55	1	2	1	1	1	0	1	1	6	99	4	3	1	1	3	2	1	1	0	1	1	1	1	1	1	0	0	1	1	1	1	1	1	1	2	1	1	1	1	1	2	2	2	2	3	3	2
176	1	22	2	2	1	1	1	0	1	1	6	99	4	3	1	1	2	1	1	1	1	1	1	1	1	1	1	1	1	0	1	1	1	1	1	1	2	1	0	0	1	1	1	2	2	2	3	3	99
177	1	22	1	3	2	3	1	0	1	1	1	2	1	4	1	1	3	1	1	1	1	1	0	0	1	0	1	0	1	0	1	1	1	1	0	0	2	1	1	0	1	0	1	2	2	2	3	3	3
178	1	16	1	3	2	1	1	0	1	2	6	99	4	3	1	1	2	1	1	1	1	1	1	1	1	1	1	0	1	0	1	1	1	1	1	1	1	1	1	1	1	0	1	2	2	2	3	3	99
179	1	19	2	2	1	1	1	0	1	1	6	99	1	1	1	2	2	1	1	1	0	1	1	1	1	1	1	1	1	1	1	1	1	1	1	1	2	1	1	0	1	1	1	2	2	3	3	3	1
180	1	18	2	2	1	1	1	1	1	1	6	99	4	3	1	1	2	1	1	1	0	1	0	1	1	1	1	0	1	0	1	1	1	1	0	1	2	1	0	0	1	1	1	2	2	3	3	3	2
181	1	30	1	2	1	1	1	0	1	1	6	99	4	1	1	2	2	1	1	1	0	1	0	1	1	0	1	0	1	1	1	1	1	1	0	1	89	1	0	1	1	1	2	2	2	2	3	3	1
182	1	39	1	2	1	1	1	1	1	2	6	99	4	1	1	1	2	1	1	1	1	1	1	1	1	0	1	1	1	1	1	1	1	1	1	1	2	1	1	1	1	0	2	2	2	2	3	3	2
183	1	25	1	2	1	1	1	0	1	2	6	99	4	4	1	2	2	1	1	1	0	1	1	0	1	0	1	0	1	1	1	1	1	1	1	1	89	1	0	1	1	1	2	2	2	2	3	3	2
184	2	42	2	1	1	1	1	1	1	1	1	1	1	2	1	1	3	1	1	1	0	1	1	1	1	0	1	1	1	1	1	1	1	1	0	1	2	1	0	1	1	1	1	2	2	2	3	3	2
185	1	46	1	1	1	1	1	1	1	2	3	99	1	3	1	2	1	1	1	1	0	1	1	1	1	1	1	0	1	1	1	1	1	1	1	1	2	2	1	0	1	0	2	2	1	2	3	3	1
186	1	18	1	2	2	1	1	0	1	1	1	2	1	4	1	2	3	1	1	1	0	1	0	0	1	0	0	0	1	1	1	1	1	1	0	0	2	2	1	0	1	1	1	2	2	2	3	3	2
187	2	30	1	1	2	2	2	0	1	2	1	2	1	2	1	1	3	2	1	1	0	1	1	1	1	0	1	0	0	0	1	1	1	0	0	0	89	1	1	0	1	0	2	2	3	2	3	3	2
188	3	26	2	2	2	2	1	0	1	2	3	99	2	3	1	1	1	1	1	1	0	1	1	1	1	1	1	0	0	0	1	1	1	1	1	1	2	1	1	1	1	0	2	2	2	2	3	2	2
189	1	20	1	3	3	2	1	0	1	2	1	3	1	4	1	4	2	1	1	1	0	1	0	0	1	0	1	0	1	1	1	1	1	1	1	0	1	1	1	0	1	0	1	2	2	2	3	1	1
190	2	40	1	2	1	1	1	0	0	3	1	3	1	4	1	1	1	1	1	1	0	1	0	1	1	1	1	0	0	0	1	1	1	1	1	0	2	1	1	0	1	0	2	2	2	3	4	3	1
191	2	45	1	1	1	1	1	0	0	1	1	3	1	2	1	3	2	1	1	1	0	1	1	0	1	1	0	1	0	1	1	1	1	1	1	1	2	1	1	1	1	0	2	2	1	2	4	3	1
192	1	23	1	2	1	1	1	0	0	1	1	2	1	4	1	3	2	1	1	1	0	1	0	0	1	0	1	0	1	1	1	1	1	1	1	1	1	1	1	1	0	0	1	2	2	2	3	3	1
193	3	60	1	1	1	1	1	0	1	2	1	3	1	4	1	1	1	1	1	1	0	1	0	0	1	0	1	1	1	0	1	1	1	1	1	1	2	1	1	1	1	0	2	2	1	2	3	3	3
194	3	50	1	1	1	1	1	0	1	2	1	3	1	2	1	1	2	1	1	1	0	1	0	1	1	0	1	0	0	1	1	1	1	1	1	1	1	1	1	0	0	0	2	3	2	2	2	3	2
195	1	15	1	2	2	3	1	1	0	1	1	3	1	3	1	1	3	1	1	1	0	1	0	0	1	0	1	1	0	0	1	1	1	1	1	1	1	1	1	0	1	1	2	3	2	2	2	3	1
196	3	50	1	1	2	1	1	0	1	2	1	3	1	4	1	1	2	1	1	1	0	1	0	1	1	0	1	1	1	1	1	1	1	1	1	1	2	1	1	0	1	1	2	2	2	2	3	3	1
197	2	35	1	1	4	2	1	0	0	1	1	3	1	4	1	1	3	1	1	1	0	1	0	1	1	0	0	0	1	1	1	1	1	1	1	0	1	1	1	0	1	1	2	2	2	2	3	4	1
198	1	18	1	2	2	1	1	0	1	1	2	99	1	4	1	1	3	1	1	1	0	1	1	0	1	0	0	1	0	0	1	1	1	1	1	1	2	1	0	0	1	1	2	2	2	3	3	2	1
199	1	17	1	3	2	2	1	1	0	1	1	1	1	4	1	2	3	1	1	1	0	1	1	0	1	0	1	1	0	0	1	1	1	1	1	1	2	1	0	1	1	0	2	1	2	3	3	2	2
200	1	28	1	2	2	1	1	0	1	2	1	2	1	3	1	1	2	1	1	1	0	1	0	1	1	1	1	0	0	0	1	1	1	0	0	1	2	1	0	1	0	0	2	2	2	2	3	2	2
201	1	30	2	2	1	1	1	0	0	1	1	3	1	3	1	4	2	1	1	1	0	1	0	1	1	1	1	1	0	0	1	1	1	0	0	0	89	2	0	1	1	1	2	2	2	2	3	2	1
202	2	32	1	2	2	1	1	1	0	1	1	2	1	4	2	1	2	1	1	1	0	1	1	1	1	1	1	0	1	0	1	1	1	1	1	1	1	1	0	1	1	1	2	2	2	3	2	2	1
203	1	21	1	2	2	3	1	0	1	2	1	2	1	3	2	1	2	1	1	1	0	1	1	1	1	0	1	1	1	0	1	1	1	1	1	1	2	1	0	1	0	1	2	2	2	3	3	2	2
204	3	58	1	2	1	1	1	0	0	1	1	2	1	4	1	1	1	1	1	1	0	1	1	0	1	0	1	0	1	1	1	1	1	1	1	1	1	1	1	1	0	0	1	2	2	2	4	2	1
205	1	15	1	3	2	3	1	1	0	2	1	1	1	4	2	2	3	1	1	1	0	1	0	0	1	0	1	0	1	1	1	1	1	0	0	1	2	1	0	1	0	0	2	2	1	2	3	3	1
206	2	30	1	2	1	1	1	1	0	2	1	3	1	4	2	1	2	1	1	1	0	1	1	0	1	0	1	0	1	1	1	1	1	1	1	1	2	2	1	0	1	1	1	2	2	2	4	2	1
207	1	16	1	3	2	1	1	1	0	2	1	2	1	4	2	2	1	1	1	1	0	1	1	1	1	0	1	1	1	1	1	1	1	1	1	1	1	1	1	0	1	1	2	2	2	2	3	3	2
208	1	17	1	2	3	3	2	1	0	1	1	1	1	3	2	1	1	1	1	1	1	1	1	1	1	0	1	1	1	0	1	1	1	0	0	0	2	1	1	1	1	1	1	1	3	2	4	3	1
209	1	33	1	2	2	3	1	1	0	1	1	1	1	4	1	3	3	1	1	1	0	1	1	0	0	0	0	0	1	1	1	1	1	0	0	1	1	1	1	1	1	0	2	2	2	3	3	3	1
210	1	63	2	2	1	1	1	0	1	3	1	2	1	4	1	1	3	1	1	1	0	1	1	1	1	0	1	0	1	1	1	1	1	1	1	1	1	2	1	1	1	0	1	2	1	3	3	2	2
211	1	35	1	2	1	1	1	0	1	2	1	2	1	4	1	1	2	1	1	1	0	1	1	1	1	0	1	1	1	0	1	1	1	1	1	1	2	1	0	0	1	1	1	2	3	3	4	2	2
212	2	32	2	1	2	1	1	0	0	2	1	3	1	4	1	1	2	1	1	1	0	1	0	1	1	0	1	1	1	1	1	1	1	1	1	1	1	1	0	0	1	1	2	2	2	3	4	3	2
213	1	18	1	1	2	1	1	0	1	2	4	99	1	4	1	1	3	1	1	1	0	1	1	1	1	0	1	1	1	0	1	1	1	0	0	0	2	2	1	0	1	1	2	3	1	1	3	2	2
214	1	16	1	3	2	2	1	0	1	2	1	2	1	3	1	1	1	1	1	1	0	1	1	1	1	0	1	1	1	1	1	1	1	0	0	0	1	1	1	0	1	0	2	2	2	2	3	3	2
215	1	18	1	1	2	1	1	0	1	3	1	3	1	3	1	1	1	1	1	1	1	1	1	1	1	1	1	0	1	0	1	1	1	0	0	0	2	1	0	0	1	0	2	3	3	1	4	1	2
216	2	30	2	1	2	1	1	1	0	2	1	1	1	3	1	1	2	1	1	1	0	1	1	1	1	0	1	0	1	0	1	1	1	1	1	1	1	1	1	1	1	0	1	2	1	2	4	3	2
217	1	21	1	1	3	2	1	1	1	1	1	1	1	3	1	1	2	1	1	1	0	1	1	1	1	0	1	0	1	1	1	1	1	0	0	0	89	1	0	1	1	0	1	2	3	2	4	2	2
218	1	28	1	2	4	1	1	1	1	3	1	2	1	4	1	3	1	1	1	1	0	1	1	1	1	0	1	0	1	1	1	1	1	1	1	1	2	1	1	1	1	1	2	2	2	2	4	2	1
219	1	15	2	3	2	3	1	0	0	1	1	2	1	4	1	3	3	1	1	1	1	1	1	1	1	1	1	0	0	0	1	1	1	1	0	1	1	1	0	1	1	0	2	2	2	2	3	3	2
220	1	22	1	2	3	2	1	1	0	3	1	1	1	3	1	1	2	1	1	1	0	1	1	1	1	0	1	0	1	1	1	1	1	1	0	1	1	1	1	0	0	0	2	2	3	2	3	2	2
221	1	35	2	2	1	1	1	1	0	2	1	1	1	3	1	2	2	1	1	1	0	1	0	1	1	0	1	1	1	1	1	1	1	1	1	1	1	1	1	1	1	1	2	2	3	3	3	3	2
222	1	22	2	1	3	2	2	0	0	1	2	99	1	4	1	1	1	2	1	1	0	1	0	1	1	0	1	0	1	0	1	1	1	1	0	0	2	1	1	0	1	1	2	1	2	3	3	3	2
223	1	40	1	2	2	2	2	0	0	1	2	99	2	1	1	1	1	1	1	1	0	1	1	1	1	0	1	1	1	1	1	1	1	1	1	1	1	1	1	1	1	1	1	2	2	2	1	3	2
224	1	16	1	2	2	3	2	1	1	1	1	1	2	4	1	2	3	1	1	1	0	1	0	1	1	1	1	0	0	0	1	1	1	0	0	0	2	1	1	1	1	0	2	2	2	2	3	3	2
225	1	40	1	2	3	3	1	0	1	2	1	3	1	3	1	1	3	1	1	1	0	1	1	1	1	0	1	1	1	0	1	1	1	1	1	1	89	1	1	1	1	0	2	2	3	2	4	3	1
226	1	35	2	1	2	1	1	0	0	1	1	2	1	2	1	1	1	1	1	1	0	1	1	1	1	0	0	1	1	1	1	1	1	1	1	1	2	1	1	1	1	0	1	1	3	2	4	2	2
227	1	38	1	1	2	1	1	0	0	1	1	2	1	4	1	1	2	1	1	1	0	1	1	1	1	0	1	0	1	0	1	1	1	1	1	1	89	1	1	1	1	0	1	2	2	2	4	1	1
228	1	23	2	3	2	3	1	0	0	1	1	2	1	4	1	1	3	1	1	1	0	1	1	1	1	1	1	1	1	0	1	1	1	0	0	1	2	1	0	1	1	0	2	2	2	2	3	3	2
229	2	35	1	1	2	1	1	1	1	1	1	2	1	3	1	1	2	1	1	1	0	1	1	1	1	0	1	0	1	1	1	1	1	1	1	1	2	1	1	0	1	1	1	2	2	2	4	2	2
230	1	15	2	2	2	3	1	0	0	2	1	2	1	4	1	1	1	1	1	1	0	1	1	1	1	1	1	0	1	1	1	1	0	0	0	0	2	1	1	0	1	0	1	2	3	2	3	3	1
231	2	25	1	1	1	1	1	1	1	2	2	99	1	4	1	1	1	1	1	1	0	1	1	1	1	0	1	0	1	1	1	1	1	0	0	0	2	1	0	1	1	0	1	1	2	2	3	3	99
232	3	18	1	1	2	1	1	0	1	1	1	3	1	4	1	1	2	1	1	1	0	1	1	1	1	0	1	0	1	1	1	1	1	1	0	1	2	1	1	0	1	1	1	2	3	4	4	4	1
233	1	15	1	1	1	3	1	0	0	1	1	2	1	3	1	3	2	1	1	1	1	1	1	1	1	0	1	1	1	1	1	1	1	1	1	1	1	1	1	1	1	1	1	2	2	2	4	2	1
234	1	25	2	1	4	2	2	1	1	2	2	99	3	3	1	3	1	1	1	1	0	1	1	1	1	0	1	0	1	1	1	1	1	1	1	1	1	1	0	1	1	1	1	1	2	2	3	3	2
235	1	30	2	3	4	1	2	0	1	2	1	3	1	4	1	3	1	1	1	1	0	1	1	1	1	0	1	0	1	1	1	1	1	1	1	1	1	1	1	1	1	1	1	2	2	3	3	3	2
236	1	51	1	2	2	1	1	1	1	2	1	2	1	4	1	1	3	1	1	1	0	1	1	1	1	0	1	0	1	1	1	1	1	1	1	1	89	1	0	1	0	1	1	2	2	2	2	2	1
237	1	16	2	2	2	1	1	1	0	2	1	1	1	3	1	1	1	1	1	1	0	1	1	1	1	0	1	0	1	1	1	1	1	1	1	1	2	1	1	0	1	1	2	2	3	2	3	3	2
238	1	25	1	2	2	1	1	1	1	2	1	1	1	4	1	1	3	1	1	1	0	1	1	1	1	0	0	0	0	0	1	0	1	0	1	0	1	1	0	0	0	0	2	2	3	2	3	3	1
239	1	15	2	3	2	3	1	1	1	2	1	1	1	4	1	2	3	1	1	1	0	1	0	1	1	1	1	0	0	1	1	1	1	1	0	0	1	1	0	0	1	1	1	2	2	2	3	3	1
240	3	25	2	2	2	2	2	1	0	1	1	1	1	2	1	1	1	1	1	1	0	1	1	1	1	1	0	1	1	1	1	1	1	1	1	0	1	1	1	0	1	0	1	1	4	1	4	2	99
241	1	25	2	2	3	2	2	1	0	3	1	1	1	2	1	4	3	1	1	1	0	1	1	1	1	0	0	1	1	1	1	1	1	1	0	0	89	2	1	0	1	0	1	2	4	2	4	2	1
242	2	30	2	2	2	2	2	0	0	1	1	3	1	4	2	1	3	1	1	1	0	1	1	1	1	0	1	0	1	1	1	1	1	0	0	0	2	2	1	0	0	1	1	2	3	2	4	3	1
243	1	16	1	1	2	1	1	0	0	1	1	2	1	4	1	1	3	1	1	1	1	0	1	1	1	0	1	0	1	1	1	1	1	1	0	0	2	1	0	1	0	0	2	1	3	2	4	2	3
244	1	15	2	1	1	1	1	1	0	1	1	2	1	4	1	2	3	1	1	1	1	0	0	1	1	1	0	0	1	1	1	1	1	1	0	1	2	1	1	0	0	0	2	2	2	2	3	3	2
245	2	44	1	2	3	1	1	0	0	3	1	3	1	4	2	1	3	1	1	1	0	1	1	1	1	0	1	1	0	0	1	1	1	1	0	0	1	1	1	0	1	0	2	3	2	2	3	2	99
246	1	15	2	2	2	3	1	0	0	3	1	3	1	2	1	3	3	2	1	1	0	1	0	1	1	0	0	0	1	1	1	1	1	1	0	0	1	1	1	1	1	0	2	2	2	3	4	4	2
247	2	40	1	1	1	1	1	0	0	2	1	2	1	3	1	1	1	1	1	1	0	1	1	1	1	0	1	0	1	1	1	1	1	0	0	0	2	2	1	0	1	0	2	2	1	2	3	3	1
248	3	24	2	1	2	1	1	0	0	1	1	3	1	2	1	1	1	1	1	1	0	1	1	1	1	1	1	1	0	0	1	1	1	1	1	0	1	1	1	0	0	0	2	2	2	2	4	2	2
249	1	16	1	1	2	1	1	1	0	2	1	1	1	4	2	1	3	2	1	1	1	0	0	1	1	0	1	1	1	0	1	1	1	0	0	0	2	2	0	0	1	1	2	2	2	2	3	3	3
250	2	30	1	1	2	1	1	0	1	2	1	2	1	4	1	1	2	1	1	1	1	1	1	0	1	0	0	0	1	0	1	1	1	1	1	0	1	1	1	0	1	0	2	2	2	2	2	2	1
251	1	17	1	1	2	1	1	1	1	2	1	2	1	4	1	2	3	1	1	1	1	1	0	1	1	0	1	1	1	0	1	1	1	1	0	1	2	1	1	0	1	0	1	2	2	2	3	3	1
252	1	15	2	2	3	2	2	1	0	1	1	1	4	1	1	4	1	1	1	1	1	1	1	1	1	0	1	1	1	0	1	1	1	0	1	0	2	1	1	0	1	1	1	2	4	2	1	2	1
253	1	16	1	1	2	1	1	0	1	1	1	2	1	4	1	2	3	1	1	1	0	1	0	1	1	0	1	1	1	0	1	1	1	1	0	1	1	1	1	1	0	0	2	2	2	2	3	3	1
254	2	40	2	1	1	1	1	1	0	2	2	99	1	4	1	1	2	1	1	1	0	1	1	1	1	0	1	0	1	1	1	1	1	0	0	1	2	2	1	0	0	1	2	1	2	2	3	2	99
255	1	15	2	3	2	2	1	1	0	2	1	1	1	3	1	1	1	1	1	1	0	1	0	1	1	0	1	0	1	1	1	1	1	0	0	1	2	1	1	0	0	1	1	1	3	1	4	3	1
256	1	27	1	2	4	2	1	0	1	2	1	2	1	1	1	1	1	1	1	1	0	1	1	1	1	0	1	1	1	0	1	1	1	0	0	1	89	1	0	0	1	1	1	1	3	2	3	3	99
257	1	40	1	2	1	1	1	0	0	1	1	2	1	4	1	1	3	1	1	1	0	1	0	1	1	0	1	1	1	1	1	1	1	0	0	1	2	1	1	0	1	0	1	2	2	2	3	3	99
258	1	15	1	3	2	1	1	0	0	1	1	2	1	3	2	1	3	1	1	1	0	1	1	1	1	0	1	0	1	1	1	1	1	0	0	1	1	1	0	1	1	0	2	2	2	2	3	3	2
259	1	15	2	1	2	1	1	0	0	2	1	2	1	4	1	2	3	1	1	1	0	1	1	1	1	0	1	1	1	1	1	1	1	0	0	1	2	1	1	0	1	1	2	2	2	2	3	3	2
260	1	55	1	1	1	1	1	0	0	1	1	2	1	4	1	1	2	1	1	1	0	1	0	1	1	0	1	0	1	1	1	1	1	1	0	1	2	1	0	1	1	1	2	2	2	2	3	3	1
261	3	20	1	1	3	1	1	0	0	1	1	2	1	3	1	2	3	1	1	1	0	1	1	1	1	0	1	0	1	1	1	1	1	0	0	0	2	1	1	0	1	0	2	2	2	2	3	3	99
262	1	15	1	1	2	1	1	0	1	1	1	2	1	4	1	2	3	1	1	1	0	1	1	1	1	0	1	1	1	1	1	1	1	1	0	1	2	1	1	1	1	1	2	2	2	2	3	3	2
263	1	20	1	2	3	2	2	0	1	1	1	3	1	4	1	2	3	1	1	1	0	1	1	1	1	0	1	1	1	1	1	1	1	1	0	1	2	1	0	0	1	1	2	2	2	2	3	3	1
264	1	15	2	1	2	1	1	0	0	2	1	2	1	3	1	1	3	1	1	1	0	1	1	1	1	0	1	0	1	1	1	1	1	0	0	1	2	1	1	0	1	1	1	2	2	2	3	3	2
265	1	35	2	2	1	1	1	0	1	1	1	2	1	3	1	1	3	1	1	1	0	1	1	0	1	0	1	1	1	0	1	1	1	0	0	1	2	1	0	1	1	1	2	2	2	2	3	3	2
266	2	26	1	2	2	1	1	1	1	2	1	2	1	3	1	1	3	1	1	1	0	1	0	1	1	0	1	1	1	1	1	1	1	1	1	1	2	1	1	0	1	0	2	2	3	2	3	3	1
267	1	17	1	2	2	1	1	0	1	1	1	2	1	4	1	2	1	1	1	1	1	1	1	1	1	0	1	0	1	1	1	1	1	0	1	1	1	1	0	0	1	1	1	2	2	3	3	3	1
268	1	34	1	1	1	1	1	1	0	2	1	2	1	4	1	1	89	1	1	1	0	1	1	1	1	0	1	1	1	1	1	1	1	0	0	0	89	1	1	0	1	1	2	2	2	2	3	3	1
269	1	25	1	2	3	2	2	0	1	1	1	3	1	4	1	1	89	2	1	1	1	1	1	1	1	0	1	1	1	0	1	1	1	1	1	1	89	1	1	0	1	1	1	2	2	2	3	3	1
270	1	16	2	1	2	2	2	1	0	1	1	1	1	4	1	2	2	2	1	1	0	1	1	1	1	0	1	0	1	1	1	1	1	1	1	1	1	1	1	0	1	0	2	2	2	2	3	3	1
271	2	32	2	2	1	1	1	1	1	2	1	2	1	3	1	2	89	1	1	1	0	1	1	1	1	0	1	1	0	1	1	1	1	1	0	1	2	1	0	1	1	1	2	2	2	2	3	3	2
272	2	36	1	1	3	1	1	0	0	1	6	99	1	3	1	1	1	1	1	1	0	1	0	0	0	0	1	1	0	0	1	1	1	1	1	1	2	1	1	0	0	0	1	1	3	2	3	2	2
273	1	35	1	2	1	2	2	0	0	2	1	3	1	4	1	1	1	1	1	1	0	1	0	1	1	1	0	0	1	1	1	1	1	1	1	1	1	1	1	1	0	0	1	1	4	1	4	2	99
274	1	16	1	1	1	1	2	0	0	1	1	3	1	4	1	2	89	1	1	1	0	1	1	1	1	0	1	0	1	1	1	1	1	1	1	1	2	1	1	0	1	1	2	2	3	3	3	3	2
275	3	26	1	1	2	1	1	0	1	3	1	2	1	3	1	1	2	1	1	1	0	1	0	1	1	0	1	1	1	1	1	1	1	0	0	1	1	1	1	0	1	0	1	1	2	2	4	2	1
276	1	24	1	3	4	2	1	0	1	1	1	3	1	4	1	1	1	1	1	1	0	1	0	1	1	1	1	0	1	0	1	1	1	0	0	0	1	1	1	0	0	0	1	1	3	4	4	2	1
277	1	16	2	3	2	1	1	1	0	1	1	1	1	4	1	4	89	1	1	1	0	1	0	1	1	0	1	1	1	0	1	1	1	1	0	1	2	1	1	1	0	0	2	2	2	3	3	2	1
278	2	35	1	2	1	3	1	1	0	2	1	1	2	3	1	1	89	1	1	1	0	1	0	1	1	0	1	1	1	0	1	1	1	0	0	0	2	4	1	0	1	0	2	1	3	3	4	3	99
279	2	23	1	3	2	2	2	1	0	2	1	2	2	4	1	4	1	1	1	1	0	1	0	1	1	0	1	0	1	1	1	1	1	1	0	1	2	1	1	0	1	1	1	2	2	2	4	2	3
280	1	37	1	2	4	2	1	1	0	2	2	99	1	4	1	1	1	1	1	1	0	1	1	1	1	1	0	0	1	1	1	1	1	1	0	0	1	1	1	0	1	1	1	1	2	3	1	2	3
281	1	15	2	3	2	1	1	0	0	1	1	2	1	4	1	2	1	1	1	1	1	1	0	0	1	0	1	0	1	0	1	1	1	0	0	0	2	1	1	0	0	1	2	2	2	2	3	3	1
282	2	38	1	2	2	2	2	0	1	2	1	2	1	3	1	1	2	1	1	1	0	1	0	1	1	0	1	0	1	0	1	1	1	1	0	0	2	2	1	0	1	1	1	1	2	3	4	1	3
283	1	20	1	1	4	2	2	1	0	1	1	1	1	4	1	1	89	1	1	1	0	1	0	0	1	0	1	0	1	0	1	1	1	0	0	0	2	1	1	0	1	1	2	2	2	3	3	3	1
284	1	36	2	1	2	1	1	1	1	1	1	2	1	4	1	1	89	1	1	1	0	1	1	1	1	0	1	1	1	1	1	1	1	1	1	1	1	2	1	0	1	1	1	2	1	2	3	3	2
285	3	18	1	1	1	1	1	0	0	1	1	2	1	3	1	2	89	1	1	1	0	1	1	1	1	0	1	1	1	1	1	1	1	1	1	1	2	1	0	1	1	1	1	2	2	2	3	3	2
286	1	16	2	3	2	2	1	1	1	1	1	1	1	4	1	2	89	1	1	1	1	1	0	0	1	0	1	0	1	0	1	1	1	1	0	0	2	1	0	1	1	0	2	2	2	2	3	3	1
287	2	39	1	1	2	1	1	0	1	1	1	2	1	3	1	2	2	1	1	1	0	1	0	0	1	0	0	1	1	1	1	1	1	1	1	1	1	1	1	1	1	1	1	2	2	2	3	3	2
288	2	26	1	1	3	1	1	1	1	1	1	2	1	4	1	2	89	1	1	1	0	1	1	1	1	0	0	1	1	1	1	1	1	1	0	1	2	1	1	1	1	0	1	2	2	2	3	3	3
289	1	24	1	1	4	2	1	1	0	1	1	2	1	4	1	1	1	1	1	1	1	1	0	1	1	0	1	0	1	1	1	1	1	1	1	1	1	1	1	0	1	1	1	2	3	2	3	2	2
290	1	18	2	1	2	1	1	1	1	2	2	99	1	4	1	1	89	2	1	1	0	1	0	1	0	0	0	0	1	0	1	1	1	1	0	1	2	1	1	0	0	1	2	2	2	2	3	3	99
291	2	46	1	1	2	1	1	0	1	1	1	2	1	4	1	2	89	2	1	1	0	1	0	1	0	0	1	0	1	0	1	1	1	1	0	1	2	1	0	0	0	0	2	2	2	2	3	3	1
292	1	45	2	3	1	1	1	1	0	1	2	99	1	3	1	1	2	1	1	1	1	0	1	1	1	1	0	1	0	1	1	0	1	0	0	1	2	1	1	0	1	0	2	2	3	2	3	3	2
293	3	40	1	2	1	1	1	1	0	2	1	3	1	4	1	1	2	1	1	1	0	0	1	0	1	0	1	0	0	1	1	1	1	0	0	0	2	1	1	1	1	0	2	2	2	3	3	2	3
294	1	15	1	3	2	3	1	0	0	2	1	3	1	3	1	2	1	1	1	1	0	1	0	0	0	0	0	0	1	0	1	1	1	1	1	0	2	1	0	1	0	1	1	2	2	2	3	3	2
295	1	16	1	1	2	3	1	0	0	1	1	3	2	4	2	3	89	1	1	1	0	1	0	0	0	1	1	1	0	0	1	0	1	0	1	0	1	1	0	1	0	1	2	2	3	2	3	3	2
296	1	55	2	3	2	2	1	1	1	2	2	99	1	3	1	4	89	1	1	1	1	1	0	0	0	0	0	0	1	0	1	1	1	1	1	1	1	1	1	0	1	0	2	2	2	3	3	3	3
297	3	39	1	1	4	1	1	1	1	1	1	2	1	4	1	1	89	1	1	1	0	1	0	1	1	1	0	0	0	0	1	1	1	1	1	1	1	2	1	1	1	0	2	2	2	3	3	3	3
298	2	22	2	1	2	2	2	1	0	1	1	3	1	4	1	2	2	1	1	1	0	1	0	1	1	0	1	0	0	0	1	0	1	0	1	1	1	1	1	0	1	0	2	2	2	2	3	3	99
299	1	15	1	3	2	1	1	1	1	2	1	2	1	4	1	1	2	1	1	1	0	1	0	0	1	0	1	1	1	0	1	1	1	1	0	1	2	1	0	1	1	1	1	2	2	2	3	3	1
300	1	16	1	2	2	1	1	0	1	3	1	2	1	4	1	1	1	1	1	1	0	1	0	1	1	0	1	1	1	0	1	1	1	1	0	0	2	1	1	1	1	0	2	2	2	2	3	3	99
301	2	46	2	1	1	2	2	1	0	2	1	2	1	4	1	1	89	1	1	1	0	1	0	1	1	0	1	0	1	1	1	1	1	0	1	1	2	1	1	0	1	1	2	2	2	2	3	3	2
302	1	27	2	1	1	3	2	1	0	1	1	1	1	2	1	2	1	1	1	1	0	1	0	1	1	0	1	0	0	1	1	1	1	0	1	1	1	1	1	0	0	1	2	2	3	3	3	3	1
303	1	46	1	1	1	1	1	0	1	1	1	3	1	4	1	1	89	1	1	1	0	1	0	1	1	0	1	0	1	1	1	1	1	1	0	0	2	1	1	1	0	1	2	2	2	2	3	3	2
304	2	32	2	2	2	2	2	1	0	2	1	2	1	4	1	2	89	1	1	1	0	1	1	1	1	0	1	0	1	1	1	1	1	1	0	1	2	1	1	0	1	0	2	2	2	2	3	3	2
305	3	31	1	3	2	2	1	1	0	2	1	3	1	2	1	1	89	1	1	1	0	1	1	1	1	0	0	0	1	1	1	1	1	1	1	1	1	1	0	1	1	1	1	2	2	2	3	3	1
306	2	28	2	1	2	2	2	0	0	2	1	2	1	4	1	2	89	1	1	1	0	1	1	1	1	0	1	0	1	1	1	1	1	1	1	1	2	1	1	0	1	1	2	2	3	2	3	3	2
307	1	28	2	2	2	2	2	1	1	1	1	2	1	4	1	1	89	1	1	1	0	1	1	1	1	0	1	0	1	1	1	1	1	1	0	1	2	1	0	1	1	1	2	2	3	3	3	3	2
308	1	30	2	2	4	2	2	0	0	2	1	3	1	4	1	1	89	1	1	1	0	1	0	0	1	0	1	0	1	1	1	0	1	1	1	1	2	1	1	0	1	0	2	2	3	3	3	3	2
309	2	26	1	1	2	2	1	0	1	1	1	2	1	3	1	1	2	1	1	1	0	1	1	1	1	0	1	0	1	1	1	1	1	1	1	1	1	1	1	0	1	1	2	2	3	2	3	3	1
310	2	42	1	1	3	2	2	0	1	1	1	2	1	4	1	1	89	1	1	1	0	1	1	1	1	1	0	1	0	1	1	1	1	1	0	1	2	1	1	1	0	1	2	1	2	3	3	2	99
311	1	35	1	2	2	1	2	0	1	1	1	2	1	4	1	2	89	1	1	1	0	1	0	0	1	0	1	0	1	1	1	1	1	1	0	1	1	1	1	0	0	1	2	2	2	2	3	3	2
312	2	36	2	3	1	1	1	1	1	1	1	1	1	4	1	1	89	1	1	1	0	1	0	1	1	0	0	0	1	1	1	1	1	1	0	1	2	2	0	1	1	0	2	2	2	2	3	3	1
313	2	35	1	2	2	1	1	1	1	1	1	2	1	4	1	1	2	1	1	1	0	1	1	1	1	0	0	0	1	0	1	1	1	1	1	1	2	1	0	0	1	1	2	2	2	2	3	3	1
314	2	50	1	2	1	1	2	0	0	1	1	2	1	3	1	1	89	1	1	1	0	1	0	1	1	0	1	0	1	0	1	1	1	1	1	1	2	1	0	0	1	0	2	2	3	2	3	3	2
315	1	15	1	2	2	2	1	1	1	1	1	1	1	4	1	2	89	1	1	1	0	1	0	1	1	0	0	1	1	0	1	1	1	1	0	1	2	1	0	0	1	0	2	3	2	2	3	3	99
316	2	26	1	1	1	1	1	1	0	2	1	1	1	4	1	1	2	1	1	1	0	1	1	1	1	0	1	0	1	1	1	1	1	1	1	1	1	1	0	1	1	1	2	2	2	2	3	3	1
317	2	42	2	3	2	2	2	1	1	2	1	2	1	4	1	1	89	1	1	1	0	1	1	0	1	0	0	1	1	1	1	1	1	0	0	1	2	1	1	0	1	0	2	2	3	2	3	3	1
318	1	25	1	1	1	1	1	0	0	2	1	2	1	4	1	1	89	1	1	1	0	1	0	1	1	0	0	0	1	1	1	1	1	1	0	1	1	1	0	0	1	1	2	2	2	2	3	3	1
319	1	26	2	1	1	1	1	0	0	2	1	2	1	4	1	1	89	1	1	1	0	1	0	1	1	0	1	0	1	0	1	1	1	1	1	1	1	1	1	0	1	1	2	2	2	2	3	3	2
320	2	32	1	2	1	2	2	1	1	1	1	2	1	4	1	1	89	1	1	1	0	1	0	1	1	0	1	0	1	1	1	1	1	1	0	1	2	1	0	0	1	0	2	2	3	2	3	3	1
321	2	36	2	1	1	1	1	0	0	2	1	2	1	3	1	1	2	1	1	1	0	1	0	1	1	0	1	0	1	1	1	1	1	1	0	1	1	1	0	0	1	1	2	2	3	3	3	3	99
322	1	16	2	1	2	1	2	1	0	2	1	2	1	4	2	1	89	1	1	1	0	1	0	1	1	0	1	1	1	0	1	1	1	1	0	1	2	1	1	1	1	0	2	2	3	2	3	3	1
323	1	15	1	3	2	2	1	0	1	1	1	2	1	4	1	2	89	1	1	1	0	1	0	1	1	1	1	0	0	0	1	1	1	1	1	1	2	1	1	0	1	0	1	2	2	3	3	3	99
324	1	45	2	2	2	2	2	0	0	1	1	2	1	4	1	1	89	1	1	1	0	1	0	1	1	0	0	1	1	0	1	1	1	1	0	1	2	1	0	0	1	1	2	2	2	3	3	3	2
325	1	25	2	2	2	1	1	1	1	2	4	99	1	4	1	1	89	1	1	1	0	1	0	1	1	0	0	0	1	1	1	1	1	1	0	1	2	1	0	0	1	1	2	2	3	2	3	3	2
326	2	50	2	1	1	1	1	0	1	3	3	99	2	3	1	1	2	1	1	0	1	1	0	1	0	1	1	0	0	0	1	1	1	1	1	1	2	2	1	1	1	0	2	2	1	3	3	3	3
327	1	16	1	1	1	1	1	1	1	1	1	3	1	4	1	2	89	1	1	1	0	1	0	0	1	0	1	0	1	0	1	1	1	1	0	0	2	1	0	0	1	1	2	2	2	2	3	3	2
328	1	35	2	2	2	2	2	0	1	1	1	3	1	2	1	2	89	1	1	1	0	1	0	0	1	0	1	0	1	0	1	1	1	1	0	0	2	1	0	0	1	1	2	2	2	3	3	3	99
329	2	70	1	1	1	1	1	0	0	2	1	3	1	4	1	1	89	1	1	1	0	1	0	0	1	0	0	0	1	1	1	1	1	0	0	1	2	2	1	0	1	0	2	2	1	2	3	3	1
330	1	15	1	1	1	1	2	0	0	1	1	3	1	4	1	1	89	1	1	1	0	1	0	0	1	0	0	0	1	1	1	1	1	1	0	1	2	1	0	0	1	1	2	2	3	2	3	3	1
331	2	26	1	2	2	2	1	1	0	1	1	2	1	4	1	1	89	1	1	1	1	1	1	1	1	1	1	0	1	0	1	1	1	0	0	1	1	1	1	1	0	1	2	2	2	2	3	3	1
332	1	81	1	2	1	1	1	1	1	3	1	1	1	4	1	1	2	1	1	1	1	1	0	1	1	0	1	0	1	1	1	1	1	1	1	1	1	2	0	1	1	0	2	2	1	2	3	3	2
333	1	36	2	2	1	1	1	1	1	2	1	1	1	4	1	2	2	1	1	1	0	1	0	0	1	0	0	1	1	1	1	1	1	1	1	1	1	2	0	0	1	1	2	2	1	3	3	3	2
334	2	45	2	1	1	1	2	1	1	2	1	3	1	3	1	1	89	1	1	1	0	1	0	1	1	0	0	0	1	1	1	1	1	1	0	1	2	1	0	1	1	0	2	2	3	2	3	3	2
335	2	56	1	1	1	1	2	0	0	2	1	2	1	1	1	1	89	1	1	1	0	1	1	1	1	0	1	0	1	1	1	1	1	1	1	1	1	1	0	0	1	1	2	2	3	2	3	3	2
336	1	23	2	2	3	2	2	1	0	1	1	1	1	3	1	3	89	1	1	1	0	0	0	0	1	0	1	0	0	0	1	1	1	1	0	0	1	1	0	0	1	1	2	2	2	2	3	3	2
337	1	19	1	2	4	2	2	1	0	1	1	3	1	4	1	3	89	1	1	1	0	1	0	1	1	0	1	0	1	1	1	1	1	1	0	1	1	1	0	1	1	1	2	2	3	3	3	3	99
338	2	60	1	1	1	1	1	0	1	2	1	3	1	4	1	1	89	1	1	1	0	1	0	0	1	0	1	0	1	0	1	1	1	1	0	1	2	2	1	1	1	0	2	2	1	3	3	3	2
339	1	41	1	1	1	1	1	0	1	2	1	2	1	4	1	1	2	1	1	1	0	1	1	1	1	1	1	0	1	1	1	1	1	0	0	1	2	1	1	0	1	1	2	2	2	3	3	3	1
340	1	55	1	1	1	2	2	0	1	3	1	2	1	4	1	1	89	1	1	1	0	1	0	1	1	0	0	0	1	0	1	1	1	0	0	1	1	1	1	0	0	0	2	2	3	2	3	3	99
341	2	25	1	2	2	1	1	0	1	1	1	2	1	4	2	1	89	1	1	1	0	1	0	0	1	0	1	0	1	0	1	1	1	1	1	1	2	1	0	0	1	0	2	2	2	2	3	3	1
342	2	43	1	2	1	2	2	1	1	2	1	2	1	4	1	1	89	1	1	1	1	1	1	1	1	1	1	0	0	0	1	1	1	1	0	0	2	1	1	0	1	1	2	2	3	3	3	3	99
343	2	42	1	2	2	1	1	1	0	2	1	1	1	3	1	1	89	89	1	1	0	1	1	1	1	0	1	1	1	0	1	1	1	0	0	0	1	1	0	1	1	1	2	2	3	2	3	3	2
344	1	35	1	1	2	2	1	0	1	3	6	99	4	4	1	1	2	1	1	1	0	1	1	1	1	0	1	0	1	1	1	1	1	0	1	1	2	1	0	1	1	0	2	2	3	3	3	3	2
345	1	21	1	2	4	2	2	1	1	1	1	3	1	4	1	3	2	1	1	1	0	1	0	1	0	0	1	0	1	1	1	1	1	1	1	1	2	1	0	1	1	1	2	2	2	2	3	3	2
346	1	18	1	2	2	2	2	1	1	3	1	2	1	4	1	1	89	1	1	1	0	1	1	1	1	0	1	1	1	1	1	1	1	1	1	1	1	1	1	0	1	1	2	2	3	2	3	3	2
347	3	45	1	1	1	1	1	0	0	2	2	99	1	4	1	1	89	89	1	1	0	1	1	0	1	1	1	1	0	1	1	1	1	1	1	1	2	1	0	1	1	1	2	2	3	3	3	3	2
348	3	26	1	3	2	3	2	0	0	3	5	99	1	3	2	2	1	89	1	1	1	1	1	1	1	1	1	0	0	1	1	1	1	1	1	1	1	1	1	0	1	1	2	2	2	2	3	3	2
349	1	24	1	2	2	3	1	1	0	2	1	2	1	4	2	3	89	89	1	1	0	1	1	1	1	0	1	0	1	1	1	1	1	1	0	0	1	1	1	0	1	0	2	2	3	2	3	3	1
350	1	52	1	2	4	2	2	1	1	1	1	1	1	3	1	3	1	1	1	1	0	1	0	0	1	1	1	0	1	0	1	1	1	1	1	1	2	1	0	1	1	1	1	1	3	3	3	2	2
351	3	19	2	1	2	1	1	1	0	1	1	1	1	4	1	2	1	89	1	1	0	1	1	1	1	1	1	0	0	1	1	1	1	1	0	1	2	1	0	1	1	0	2	2	2	2	2	2	3
352	2	45	1	1	1	1	1	0	1	2	1	2	1	2	1	1	2	1	1	1	0	1	0	1	1	0	0	0	1	0	1	1	1	1	1	1	89	2	1	0	1	0	2	2	2	3	3	3	1
353	1	56	1	1	2	1	1	1	1	2	1	1	1	4	1	2	2	1	1	1	0	1	0	1	1	0	1	1	1	0	1	1	1	0	0	1	2	2	1	1	1	1	2	2	2	3	3	3	2
354	1	18	1	2	1	2	1	1	0	1	1	2	1	3	1	2	2	1	1	1	0	1	0	0	1	0	0	0	1	0	1	1	1	1	0	1	2	1	1	0	1	0	2	2	3	3	3	3	1
355	1	43	1	1	2	3	1	0	0	2	1	3	1	3	1	3	89	1	1	1	0	1	0	1	1	0	0	0	1	0	1	1	1	1	1	1	1	2	0	0	1	1	2	3	2	2	3	3	2
356	1	55	1	2	3	2	1	1	0	1	1	1	1	4	1	1	89	89	1	1	0	1	0	1	0	0	1	0	1	0	1	1	1	1	0	0	2	1	0	0	1	1	1	2	2	3	3	3	2
357	2	35	1	1	1	1	1	1	1	2	1	1	1	1	1	1	2	1	1	1	0	1	0	1	1	0	0	1	1	1	1	1	1	1	1	1	2	1	0	0	1	1	2	2	2	2	3	3	1
358	1	16	2	1	2	3	1	0	1	2	2	99	1	3	1	3	89	1	1	0	0	1	1	0	0	0	0	0	1	1	1	1	1	1	1	1	2	1	0	0	1	0	2	2	2	2	3	3	1
359	3	42	1	2	4	2	1	0	1	2	1	2	1	4	1	3	2	1	1	1	1	1	1	1	1	1	1	0	1	1	1	1	1	1	1	1	1	1	0	1	1	1	2	2	3	2	3	3	2
360	2	45	1	3	2	1	1	1	1	2	1	2	1	4	1	2	2	1	1	1	0	1	0	1	1	0	1	0	1	1	1	1	1	1	1	1	89	1	1	0	1	0	1	3	2	2	3	3	2
361	1	18	2	3	2	1	1	1	0	2	1	1	1	2	1	2	89	1	1	1	0	1	0	1	0	1	1	0	1	0	1	1	1	1	0	0	2	1	1	0	0	0	1	2	2	3	3	3	2
362	3	45	1	2	2	1	1	0	1	1	1	2	1	2	1	1	89	1	1	1	1	1	0	0	1	0	1	0	1	0	1	1	1	1	1	1	1	2	1	0	1	0	1	3	2	2	3	3	2
363	3	46	1	2	2	1	1	0	1	1	1	2	1	4	1	1	2	1	1	1	0	1	0	0	1	0	1	1	1	1	1	1	1	1	1	1	1	1	1	0	1	1	1	2	2	3	3	3	2
364	1	40	1	2	2	1	1	1	0	1	1	2	1	4	1	1	2	1	1	1	0	1	1	0	1	0	0	0	1	1	1	1	1	1	1	1	2	1	1	0	1	0	2	2	3	2	3	3	99
365	1	16	1	1	2	1	1	0	0	1	1	2	1	4	1	1	89	1	1	1	0	1	0	0	1	0	1	1	1	0	1	1	1	1	1	1	2	1	1	0	0	1	2	2	2	2	3	3	2
366	1	15	1	2	2	3	1	1	0	2	1	3	2	3	1	3	89	1	1	1	0	1	1	0	1	1	1	0	0	0	1	1	1	1	1	0	1	1	1	0	0	1	2	2	3	3	3	3	2
367	3	25	1	2	2	3	1	1	1	2	1	1	1	4	1	1	2	1	1	1	0	1	1	1	1	1	1	0	0	0	1	1	1	1	1	1	2	1	1	0	1	0	2	2	2	3	3	3	1
368	1	21	2	1	2	3	1	1	1	2	1	1	2	4	1	1	2	1	1	1	1	1	0	0	1	1	1	0	0	0	1	1	1	1	1	1	89	1	1	0	1	1	2	2	2	3	3	3	2
369	2	33	2	2	2	1	1	1	0	3	1	1	1	3	1	2	2	1	1	1	0	1	1	0	1	1	1	0	1	0	1	1	1	1	1	1	1	1	1	0	0	1	2	2	2	3	3	3	99
370	3	47	1	3	2	3	1	0	1	2	2	99	2	3	1	1	1	1	1	1	0	1	0	1	0	1	0	1	1	0	1	1	1	1	0	1	1	1	1	1	0	0	2	2	2	2	3	3	99
371	1	20	2	3	1	1	1	1	0	1	5	99	1	3	1	1	89	1	1	1	0	1	1	1	1	1	1	0	1	0	1	1	1	1	1	1	2	1	1	1	0	1	2	2	3	2	2	2	2
372	2	36	2	2	1	2	2	1	0	2	1	2	1	4	1	1	2	1	1	1	1	0	1	0	1	0	1	0	1	1	1	1	1	1	1	1	2	1	1	1	1	0	2	2	3	2	3	3	2
373	1	15	1	3	2	3	2	1	1	1	1	2	1	4	1	3	89	1	1	1	0	1	1	1	1	1	1	1	1	0	1	1	1	1	1	1	2	1	1	0	1	1	2	2	2	3	3	3	1
374	2	45	2	1	4	1	2	1	1	2	5	99	2	2	1	2	89	1	1	1	0	1	0	1	1	1	1	0	1	0	1	1	1	1	1	1	1	1	0	0	1	1	2	2	2	3	3	3	2
375	1	60	1	1	1	1	1	0	0	3	1	2	2	4	1	1	2	1	1	1	0	1	0	1	1	0	1	1	1	1	1	1	1	0	1	0	1	1	1	0	0	1	2	2	3	2	3	3	1
376	2	51	1	1	4	1	1	0	0	1	2	99	2	3	1	1	89	1	1	1	1	1	1	0	1	0	1	0	1	1	1	1	1	1	1	1	2	1	1	1	1	0	2	2	2	2	3	3	3
377	1	16	1	3	1	2	1	0	0	1	1	3	1	3	2	1	1	1	1	1	0	0	0	1	1	0	1	0	1	0	1	1	1	0	0	1	1	1	0	1	0	1	2	2	2	2	3	3	2
378	1	25	2	1	4	2	1	1	0	1	2	99	1	4	2	4	1	1	1	1	1	1	1	1	1	1	1	1	1	0	1	1	1	1	1	1	2	2	1	1	1	0	2	2	3	3	3	3	2
379	1	20	2	2	2	2	1	1	1	2	1	3	3	4	1	2	89	1	1	1	0	1	0	0	1	0	0	1	1	0	1	1	1	1	1	0	2	1	0	1	0	1	2	2	2	2	3	3	1
380	1	60	2	1	2	1	1	1	0	2	2	99	1	4	1	2	2	1	1	1	0	1	0	0	1	1	0	0	1	1	1	1	1	0	0	1	1	1	1	0	1	1	2	2	2	2	3	3	99
381	1	19	2	1	1	1	2	0	1	1	1	2	1	4	1	1	89	1	1	1	0	1	0	1	1	1	1	0	1	1	1	1	1	0	1	0	1	2	1	0	1	0	2	2	3	3	3	3	99
382	1	48	2	3	2	1	1	0	1	1	3	99	3	3	1	3	1	1	1	1	0	0	1	1	1	0	0	1	1	0	1	1	1	1	0	1	2	1	0	1	0	0	2	2	2	2	3	3	1
383	2	40	2	2	2	1	1	1	0	2	1	3	1	4	1	1	2	1	1	1	1	1	1	1	1	1	1	0	0	0	1	1	1	1	1	1	1	1	0	1	1	1	2	2	2	2	3	3	2
384	1	16	1	1	2	3	1	0	1	1	1	2	1	4	1	2	89	1	1	1	0	1	0	1	1	0	1	1	1	1	1	1	1	1	1	1	2	1	1	0	1	1	2	2	2	2	3	3	1
[truncated: 5 more columns]

## Sheet: code
Variable	Question	Comments
PID	Unique identifier of the respondent
101	Relationship of the respondent to the exposed person	1 = self, 2 = parent, 3 = sibling
102	Age of respondent	in years
103	Sex of respondent	1 = male, 2 = female
104	Religion of respondent	1 = Muslim, 2 = Orthodox, 3 = Protestant
105	Educational level of respondent	1 = no formal education, 2 = primary, 3 = secondary, 4 = tertiary
106	Employment status of respondent	1 = farmer, 2 = professional, 3 = student
107	Place of residence of respondent	1 = rural, 2 = urban
108	Owns dog(s)	1 = yes, 0 = no
109	Knows of person(s) exposed to rabies	1 = yes, 0 = no
110	Date of exposure to rabies or date of bite	1 = within 3 days, 2 = 4-7 days ago, 3 = 8 or more days ago
111	Which animal exposed you or the fellow to rabies or bitten you or the fellow?	1 = dogs, 2 = cats, 3 = bovine, 4 = equine, 5 = wildlife
112	If the animal exposed was dog, what do you consider it?	1 = owned by family, 2 =owned by neighbor, 3 = free-roaming/don't know owner, 99 = not applicable
113	What was the type of exposure you suspected?	1 = bite, 2 = contact with broken skin, 3 = scratch without bleeding, 4 = non-specific contact
114	Where is the site of exposure?	1 = head/face, 2 = chest, 3 = arm/hand, 4 = leg
201	When did you hear of rabies?	1 = before exposure, 2 = after exposure
202	If you have heard of rabies who told you about it?	1 = family, 2 = friends, 3 = teachers, 4 = mass media
203	What do think is the cause of rabies?	1 = germ, 2 = other, 89 = don't know
204	How long the incubation period of rabies you suggest in human?	1 = less than 40 days, 2 = 40 days or more, 89 = don't know
205	Clinical sign in animals - abnormal behavior	1 = yes, 0 = no
206	Clinical sign in animals - lack of fear, aggressive, disoriented, attempt biting nothing (air)	1 = yes, 0 = no
207	Clinical sign in animals - photophobia	1 = yes, 0 = no
208	Clinical sign in animals - excessive salivation	1 = yes, 0 = no
209	Clinical sign in animals - pawing at ground	1 = yes, 0 = no
210	Clinical sign in animals - hydrophobia	1 = yes, 0 = no
211	Clinical sign in animals - tail dropping	1 = yes, 0 = no
212	Clinical sign in humans - fever	1 = yes, 0 = no
213	Clinical sign in humans - headache	1 = yes, 0 = no
214	Clinical sign in humans - muscle pain	1 = yes, 0 = no
215	Clinical sign in humans - hydrophobia	1 = yes, 0 = no
216	Clinical sign in humans - photophobia	1 = yes, 0 = no
217	Clinical sign in humans - altered mental status	1 = yes, 0 = no
218	Clinical sign in humans - death	1 = yes, 0 = no
219	Humans and animals acquire rabies due to bite or lick by rabid dogs	1 = yes, 0 = no
220	Humans and animals acquire rabies due to bite or lick by rabid cat	1 = yes, 0 = no
221	Humans and animals acquire rabies due to bite and/or lick by rabid wild canines (foxes, hyena etc)	1 = yes, 0 = no
222	Humans and animals acquire rabies due to bite or lick by rabid cows, oxen , horses, donkeys, shoats etc	1 = yes, 0 = no
223	Meat and milk of rabid animals transmits rabies to humans?	1 = yes, 0 = no, 89 = don't know
224	Where should a person go if bitten by animals suspected of rabies?	1 = health center, 2 = traditional healer, 3 = spiritual healer, 4 = nowhere
225	Avoiding being bitten by animals (dogs) helps to prevent rabies	1 = yes, 0 = no
226	Vaccinating dogs and cats helps to prevent rabies	1 = yes, 0 = no
227	Eliminating stray or free roaming dogs help to prevent rabies	1 = yes, 0 = no
228	Confining dogs helps to prevent rabies	1 = yes, 0 = no
301	Rabies is a health risk to you	1 = strongly agree, 2 = agree, 3 = disagree, 4 = strongly disagree
302	Individuals exposed to rabies should seek medical evaluation as soon as possible	1 = strongly agree, 2 = agree, 3 = disagree, 4 = strongly disagree
303	Traditional healers and herbal medicine cure rabies	1 = strongly agree, 2 = agree, 3 = disagree, 4 = strongly disagree
304	Rabies is preventable	1 = strongly agree, 2 = agree, 3 = disagree, 4 = strongly disagree
305	Keeping free roaming and unvaccinated dogs is ok & has no harm	1 = strongly agree, 2 = agree, 3 = disagree, 4 = strongly disagree
306	Impossible to live without keeping pets	1 = strongly agree, 2 = agree, 3 = disagree, 4 = strongly disagree
401	What do you feel about multiple injection of anti-rabies?	1 = tolerable, 2 = difficult to finish, 3 = prefer traditional medicine, 99 = not applicable
402	What measure was given to you or to the exposed person as first aid?	1 = wash with soap/iodine, 2 = wash with water, 3 = nothing
403	What is the current status of the animal that exposed you to rabies?	1 = in quarantine, 2 = died under observation, 3 = killed by community, 89 = don't know
404	Did you give vaccination for your pet(s)?	1 = yes, 0 = no, 99 = not applicable
405	How do you keep your dog?	1 = restricted/confined, 2 = cohabitat with family, 3 = foraging freely, 4 = not applicable
406	What do you do with food animals that have rabies?	1 = slaughter and eat meat, 2 = kill and burn
